# Supplementary material for: Enhancing Hydration Stability and Proton Transport in Nafion/SiO2 Membranes for Medium- to High-Temperature PEMFCs
Source: Polymers (Basel). 2026 Jan 26;18(3):329. doi: 10.3390/polym18030329 (PMC12899464; doi:10.3390/polym18030329)
Supplement: Supplementary file 1 [file polymers-18-00329-s001.zip]

Archive with 1 entries (1 files):
- polymers-4102784-supplementary.pdf
